# Supplementary material for: Nuclear Receptor Rev-erb Alpha (Nr1d1) Functions in Concert with Nr2e3 to Regulate Transcriptional Networks in the Retina
Source: PLoS One. 2011 Mar 8;6(3):e17494. doi: 10.1371/journal.pone.0017494 (PMC3050883; doi:10.1371/journal.pone.0017494)
Supplement: Table S1 — (XLS) [file pone.0017494.s001.xls]

## Sheet: Real-Time PCR Primers
E18
	F-primer	R-primer
B-actin	ATGGAATCCTGTGGCATCCA	CGCTCAGGAGGAGCAATGAT
2900056M20	TCAGCCTGGTCTACAGAGTGAGTT	ATGCTCAAAGCAAACCTGGAA
AI662270	TCCTGAGGACTTCTTGCTGTTG	GGTGGTGGTTGAATCAGTAATCTG
ABCA1	TTGGAGATGGTTATACAATAGTTGTACGA	TGAATATCCTGGCTAGAGATGACAAG
ABCA9	CCACATGAAGTGGAACAAGAGGTA	CATATGCGATGCCTCGAGAGT
ABCC4	CATCTGCGCCATCTTTGTAATC	TCTCTAGGTCCGTGTACTCAATCACT
Abcc9	CAGATTCAAGCAACGCATGCT	AAGAGCCACTAATGGATGCAATG
Abi3bp	CTCTAAATGACACTGTCACTGAATATGAAG	ACTGAACGCTACCGTGTTGCT
Ahr	TGCGCTGTTAGACAGCCATTT	CTCATGATGCTGTACAAGTCATTATTTTT
Alcam	TCTAGGAGGAGGAATATGGCATCTA	TCGGGCTTTTCATATTTCCATT
Ankrd38	GGCACCCTTGCACAATAGAAA	GTGTCACACCCTGGCACTGA
Antxr1	GCCTTTCAACCTGCTCACAAGT	GTCTACATGAGGTTAAAGGGCTCACT
Anxa6	GCAGGAGATCTGCCAGAATTACA	GGGAAGCCAAAATTTCAATAAGG
Aqp1	CTTTGGTTTGAGCATCGCTACTC	TGTCGACTAGGGAGGAGGTGAT
Arhgdib	TTCATGGTTGGCAGCTATGG	ACGGACAGACGCACTCATTCT
Arhgef3	TGGAGTGAGACCTTCGATGTGT	AGGGTCCCAAAAATCTGATTCA
Bicc1	ATGTGCAGCCTGCAAACATG	GTTTCCAGAATGGGAGGGACTT
BMP4	AGCCTTTCCAGCAAGTTTGTTC	CCTGAATCTCGGCGACTTTTT
Bnc2	GCATTTCTGCTTCCATTCCAGTA	GCATTTCTATTGGGCGTCTGA
C1QTNF5	CACCTCCTGCCACATTAAACAC	ACACTCGGTAATACCGTCACATACA
Calcrl	TCTTGCCTCTTAATATGGCTCTCA	TGCAACGTCATTCCAGCATAG
CALML4	TCTCCACCTTCCTGACCATCA	TTCAATGCCTGCTTCCTTGAA
CCND2	AAAACCACCCAACCACATGACT	GCCCAAATTCACCAAACATGA
Ccnd3	CCAACCTTCTCAGTTGCCAAA	AGCAGCCAAAGCAACAGT
Clic6	TGGAATGGCATTTGTGTAAGAAAG	CAGAGCAACAACATCCTTAAAGCA
Col14a1	GTGAAGACAGACAGTTTTCGAGTGA	CTTCCGTCATCAAGCACAGCTA
Creb3l2	TCCAGGATAATGAGCGTTGCT	GTCTCTTTGGATGAGCTGCAAA
Creg1	TGTTAACAGAGAGTTGTCCGTCAGA	AGCCAATGGGCGATCTACAG
Ctsh	GAATTGCTCAGCCACCAAAAG	GCTCAGCCAAAGACAGCATTT
Cxcl12	GAAACCACACACTGGCTTGCT	TGTCAGCGGAGGAATTGATACA
CYBA	AGGTTGGAGGCACCATCAAG	GACAACTCCACAGAAACTCAAGCA
Dync1i1	CTCTCCAGTACCCTGAGCTGATG	TGAATAGGTGCCACCAACCA
Edg2	CTGTAGCGTTGTCCCTGCATAG	ATGGCTACTTCCAGGTCGTATATCA
Egfl7	AGAGCATGGGCTACAAGATCCT	CTGAACTCTGGCTACAAGGGATCTA
Egfr	GCACCTAACACGCGCTAGTTT	GTCACAATACTGATGGTTTGAATGG
EHD4	CTGATCGAGGCTGTGGACAA	TCTTTAGCCACGACCCACTCTT
Elk3	CTCTATAAAAGTCTGTTTCGCATTCAGT	AGCTGGTTACATCGTGTATGCAA
ELOVL7	ATGGGACCAGCCTACCAGAA	CGGTACCAAAAGTGGAGAAAGAG
End4	CATGCACACTAGGGAGAACCTCTA	TCTACATTCTGCAAGATATTCTCTAGCA
Fbln5	GGCCTCAAATTCACTATGTAGACTAGGT	GATGTGTTGTGGCGTGAGACA
Fgfbp1	TCTCCTTCCTTCTCCTGGCTACT	TCTGCATGTGGCTTGGTCTTT
Fkbp10	GCTTTCAGTTCTCAGCACAGACA	TCTGGGAAAGTGAAGGACCAA
Fmod	AACTTCCCCACAGCCATGTACT	AAGACTTTCCTGCCTACCTTGTCA
Foxc1	AAATGTACCCGGAGATACTAACAGATG	TGTAATGCATAAAGAATTGTAACTGTGAGT
Foxp2	TAAACCCCAAAACTATGATAAGACGTT	TAGCAGCCACCTTCTGTCAAAAC
FZD6	CCTGATTGGACTGTCCCTTTCTT	AAGGAGCACCACACAGTGAGTTC
Gdf10	GTTCCCACATGCCCTATATCCTT	CGGCAGTTCATTGTCTTGCA
Ghr	AGCTGATCTCTTGTGCCTTGATC	TAAAAGTCAATGTTTGCCAGTGATG
GNG11	AACTGAAGATGGAGGTTGAGCAA	TCCCTCCCCCAGAGTTACTTATG
GPR116	CTTGGTGTGCTGTCTGTATTGCT	CACGGGCATAAATTCAGAATCTAA
GPR177	AGCTCAGTGAAAAGTGGATACCTAGTG	CCACCTGCTACAGATGCTGCTAT
Gsn	TACATCGAGACAGATCCAGCAAAT	AAGGCACTGATTGGTGACATTG
Hspb8	TTGCAGTTAATGCAAGAGTTGCTT	CACTGTGTTGTGTTGTGAAGGATA
Icam2	CATCCTCAAGGGAAGTGGAAAC	ACCGTGCACTCAATGGTGAA
Ifih1	ACAACGAAGCCCTACAAATCAAC	TTCATCCGTTTCGTCCAGTTT
Igf2r	TATGAACTCCCATCCCATATTCACT	TTTCCGATGCCTAAGACCACAT
Il6st	GTGCAGGACCTCAAGCCTTTT	TTCCATATGAGCCGTACAGATCTATATT
INADL	GGTACACCTGACCCTTGTTCGA	GCTTGTACAGTGTTGTTTTTTAGATTATCC
Itga8	CACAACCACCAGTCCCATTTC	TAGTGGTTCAAAATTGGCTTCACTT
Itih5	CCAGGTTCTGAATGGTTATTTCGT	TCCGATTGGAGAACCCAATG
JAG1	GAAGTTGGAAGCATCCCAATCTT	GCAGTGTACTCTACGGCAAATCTAAA
KRT8	AAGGCTGTGGTTGTGAAGAAGATT	GCCAGAGGATTAGGGCTGATC
Lama4	TGAGAAACGGACAGGTCATAGTGA	CCCTGTGATCAACTGGCTTTG
LDB3	GTAATTCAGTGGTACAGAATTGTCCTAGAA	GTATTCCTCCTATGCACTAGTAAAGATGTG
Lhx4	ATGAGACAGCCAAGCAAAACG	GGCTCTTCTGTTCTGAAACCAAA
Lmcd1	GCTCATGCATCAGCTCCCTATC	TCTCTGTGCCCTCTGGCTTTT
Lmna	CAGGGAAAGGACTGCTTTTTATAGAG	GGGCTTGACCTTCTCAGTCATC
LPP	CCACACCCTCAGAGCTGCTT	GTCACAGGCTTAGCCAGACGAT
Lypd1	CTGCTGCAACACCCCTCTTT	AAGAGACTCGGGAAGGTGAGAGA
MAN1A	GTGACAGCCTCTTAGCAGGTCTATC	TTAGAGCAAAAGCAGAGAACGAAA
Mef2c	GACATTGTGGAGGCATTGAACA	GCTGGACACTGGGATGGTAACT
Meox2	TCTCTGGGACCACCTTCTTTTG	TCCTAAGACTTTCCCCCACTCA
MITF	CAGACATGCGGTGGAACAAG	GGTGGATGGGATAAGGGAAAGT
MLANA	TGTGCTGAGTCCACACAATGC	ATGACGCCTTTTGTCCATCAA
Mmp2	CCTTTTTATGGCTTTCAGCACTCT	AAACGAGCGAAGGGCATACA
Myog	TCTGCACTCCCTTACGTCCAT	CAGGGCTGTTTTCTGGACATC
Myom1	TCGGAGACCAGCGACTTCAC	CCAGGAGGATTTCATCGTCTGTAG
Myom2	TGAAAACAGGTACCGGTCTCAAG	TGCTCATTCGGTCTTCAAATGA
Myom3	TTGAGATGTGCCAGGGTGATT	ACCCGTGACAACTGCTTCTGA
Nfkbia	CTGACCTGGTTTCGCTCTTGT	TGTGAATTCTGACTCCGTGTCAT
NIBAN	TGAAGCCCAAGCCTTTTTAGAA	AGTCCAAACCAGGCCCTCTT
Nid2	GTTCCCGAAGTTTCTCTCTCACTT	TCTGATTGGTCACAGCAAACCT
NPNT	CTGTGTGTATATCCCCAAAGTCATG	TAGGTCTTGTTGTTGGCTTGGA
Pdgfc	ATCCAGAAGACGATATATGCAAGTATGA	CATGATAATACTGTAGTGGATGCAGAATC
Pdgfrl	GGCACGGACATTGTGTACGA	CCGCCCCTCACTTTGTTAGA
Pf4	TGCTTCTGGGCCTGTTGTTT	CCCATTCTTCAGGGTGGCTAT
PHF15	GAGTTAAGGGCCTCAGGTTTGTT	CCAAAGTCTAACCTGCTGCCATA
Prdm6	AAGTCAGACCAGGCAAGAGATTA	AGTCAAGTCCCTGTGCGTTCTTA
Prgfra	TATTCCCCACAGGCACGTTAA	TATTGGAAGACCCTTCCTATGGAGTA
PRRX1	TGCTCTCGGATACCTACCATCA	CAAGCAGGTTACCGAGAAGTGA
Ptger2	GGTGCTGCCTGTCATCTATGG	GGTTGAGGATAACGCTGATGTTG
Pxx2	CCACGATGAGCCCAGATTATCT	GGACCCAATGCACAGTCAGTT
Rab38	CACCCCATCAGCACAGTGTTTA	GCAAGACAAATCCCCACACTTAG
Rarres2	TTAAAATGGACCCCAAGGGTAA	AGGTGAAGTCCTGTCTAGGGCTTA
RASGRP3	CTCCTCTGCATGTATCGGAATG	GATATGTCCATGAGGCTGATGTG
Rhod	CAAGGTGCTGGTGAACAACCT	TAATCCGCCGCCAAAAGTTAT
RHOJ	ATATGGAATGCAGCAGGAAACC	CAGCCCGTGAGAATCTCACTCT
RNF128	TCAAAGAGGCATCCAAGTCACA	CTGCCTTTAACTGCCTCTGCTT
Rrbp1	TGTGACCAGTACCGCACCAT	ACCTGATCTGAGCTTTCAAGTTCTC
S100A6	TTCTTCTAGCCCAGTGATCAGTCAT	ATCATCCATCAGCCTTGCAATT
S100a16	CTGACTGCTATACAGAGCTGGAGAGA	GGCATCCAGGTTCTGGATGA
Scara5	GGATTTGGATGGACGATGTGA	ATTCCCCCTCCCCTAGAGAGA
Sec24d	GCCCGTTCATGCAATTCATC	GGGAGGTTTATTCTTTCTGCAGTAATC
SEMA3C	CGTGCAGAAGGTCGTAGTCCTT	CACAGGCTGTGCCGTAGATATG
Serpinf1	GCCCAGATGAAAGGGAAGATT	CGTAAGATGGCCTTAGGATCTGA
Six4	TGGCCTTGAACTCACAGAGATTC	TAAATACGACAGGCAACAGTCATGT
SLC38A4	GCCATTAATAGAACATCGTGTGGTTA	TACTTGCATTTCAGACTTGGCTTTT
SOSTDC1	AAGCACCTGATGCTGCATTCT	AAACTAACCCCTGGCTGTCAAA
SOX17	TAGCTCAGCGGTCTACTATTGCA	CGTGTAGCCCCTCAACTGTTC
TBX15	TGCCTACAGGGATGGAGCAT	TGATCCACCCACAGAGATTCTG
TBX18	CTAAGTGGATGGTGGCAGGAA	GACATGCACACGTGGTTGGT
Tfpi	AGGGAACGAGAACCGATTTGA	ACACGAATCGTTCACACTGCTTT
TGFBI	CGGTGTGGTCTATGCCATCA	CTCGGTCTTCCTGCTAATGCTT
TGFBR2	ATGACCCTCTACAGTAGGGTGCTTT	TTTGATTTTTGGTAGCCCGTAAA
TGFBR3	AGCTTTGTGTTCAAGTCCGTGTT	GGGCTTGGTGAATGTCTTCTTATT
TNFAIP2	GAATGGCTCCACTGCAACCT	TGTTCCGGATGCTCCTGACT
TNFSF12	TCCTTGGTCCAGTCCTGTCTCT	GTGCCTGGTGCACAAAGTCA
Tnni2	CAGGTCAAGAAGGAAGACACTGAGA	TGGAGCGAGGCCAAGTACTC
Tnfrsf23	TGTCCCTCAGGTACATTTGTCAA	CCTATTTGGCACTCGCATTTC
Tpm1	TTGAAAACGGTGACGAACAACT	GCATGGGCCACTTTCTCTTC
TRPM1	ACATCTTTGGTGTCAACAAATATCTTG	AGATCATCCAGTATGGCATGTAGAAG
TWIST1	CCCACACCTCTGCATTCTGAT	AAAGGTGTTAAAATTCCTCTGATTGTTAC
Upk1b	GAAGTGGCATCTTGCATCACA	CCAGTCTGACGGACCGTTTAC
UPK3B	CTAGAGGAGGTGGCCAGTTCA	GCCTACCGGGTTGTGTGTTT
Vgll3	GAATGTTCTTCTCTGCCCCTCTT	AACCGACACAGTGTCAACATCTG
WIF1	TCTGAAGGCAACACCATCCTTA	ACACACAGACCACCGTTCATACA
Wisp1	AAGTGATTTGCTCAAGTTTTTAACCA	ATCAGTCTCTAATCACCCTCGACAT
WNT5A	CTGCAGAATTCGTGGTGTGAAT	ACGGCGGTAATTAGGGCTTT
ZCCHC5	GGCCTGATAGTTGCGAGAACA	GAGAAGAAGCTGCCAACAAAGC
Adult
	F-primer	R-primer
B-actin	ATGGAATCCTGTGGCATCCA	CGCTCAGGAGGAGCAATGAT
2900056m20	TCAGCCTGGTCTACAGAGTGAGTT	ATGCTCAAAGCAAACCTGGAA
5330426p16	TGGTCTCACACAGTCTCATGAACA	CGGTTATCCCAATGCAGTTCTT
A230097k15	GAACCATCTATCCAGTGGCCATA	AGCGGATTTTACCCTGTTTGC
A330062j17	AGGCCCCTCCTGCTAGTTACA	ATGAGCTAACAGCCCTCAATTATCTT
A930009a15	ATCCCGTTAGAGCAAACAACGT	TTCGTAGCAGGGAGATGACTCA
Abi3bp	CTCTAAATGACACTGTCACTGAATATGAAG	ACTGAACGCTACCGTGTTGCT
Arhgdib	TTCATGGTTGGCAGCTATGG	ACGGACAGACGCACTCATTCT
Arhgef3	TGGAGTGAGACCTTCGATGTGT	AGGGTCCCAAAAATCTGATTCA
C1qtnf7	GGAGAAGGAGTGGGAGGTTGTT	TGCTTTGACACTCCCATGAATTT
Cckbr	CGGTGGCCTATGGACTCATC	CACGTAGCAGCCATCACTGTCT
CCNE2	ATGTCAAGACGCAGCCGTTT	GGGCTGATTCCTCCAGACAGT
Cngb3	ATACAGGGTCATATAATCGGAGGTCTT	TGTCCTGCTCCTCAGAGGTTCT
Dph1	TGTCATGATTGCCAACCCTAATATAC	TCCAAGTGCTCCAGGATCTTG
Ece1	TGGCACCCGAACACTCTAGAC	TGCACAGAGGATCAGTGAAGCT
Edg2	CTGTAGCGTTGTCCCTGCATAG	ATGGCTACTTCCAGGTCGTATATCA
Edn2	ACCACCCAGGTAACTCCATGAT	TTTTAACAGTTAAGACTCATGCAAGAGA
Egfr	GCACCTAACACGCGCTAGTTT	GTCACAATACTGATGGTTTGAATGG
Epb4.1l1	AAGATGTCCTCACCAGCACGTA	TGCTGTAGTTTGGCTTCCTTGA
Fgfbp1	TCTCCTTCCTTCTCCTGGCTACT	TCTGCATGTGGCTTGGTCTTT
FRY	TTTGTGGGATGTGTTTGTTTGG	TAGCCTAGCAACTTCAGAAAGGTACTTT
Gdf10	GTTCCCACATGCCCTATATCCTT	CGGCAGTTCATTGTCTTGCA
HRASLS	CCAAATGCCTCTTAGGGATTCA	TTAGGGCTGCCCATTTTAAGG
Igf2r	TATGAACTCCCATCCCATATTCACT	TTTCCGATGCCTAAGACCACAT
Ipo4	AACCACTCCGCGTACGTGTT	CAGCCCGATCTCCAAGTCAT
ITPR3 (170bps)	GGCCTGTGACACTCTACTTATGTGTATC	GAGGTTCAACACGATGATGATGA
Mef2c	GACATTGTGGAGGCATTGAACA	GCTGGACACTGGGATGGTAACT
Mertk	CGGCAAAGTTCTGGGTGAAG	ACACGCCTAGAAGTCGGATGAC
Mylk	CCAAACAGAAGCAGTTCCTAAGTCA	TAATTCAAAGTAATGCCCATCAGTATATCT
Nat1	GCTCTGACCAAAATGGGCTTT	GGCTGATCCTTCCCAGATGTT
Ntrk2	ACTTACCCAGAGGCCAGCTAATAG	TCTTTAAACAATCCATCATCCTCTTATG
Nupr1	TACAGGACCTTGGAGAAATTAGGAGTT	TTTATTTCCCCCACAGTTCTTTTG
Olfm1	GGCGCCTATGACTACGATGAA	TCCATGTACCAGACCCGGTTA
Opsin1sw	GAGGCCTTCTTGGGCTCTGTA	ATGAACCTGCTCCAGCCAAA
Otop3	GACTCTGGCCACAAACTTGCT	ACTGTGGTGTTGAGGCACATG
PAK7	GAGCCCCCCTATTTCAATGAG	GGTGGACCTGCCAATTTTAAGA
Pde8a	GGAATGGCAAGGAGTTTACCATA	TGCCTGCCTGGTTATCTGTTT
Pik3ap1	AGGCACACTGGAGAATGAGTACAC	CGATTTTAAAGGCCTGACACATAA
Prdm6	AAGTCAGACCAGGCAAGAGATTA	AGTCAAGTCCCTGTGCGTTCTTA
Pttg1	TGGGAAAAAGATCACCGAGAA	CCAGCCCTCTCTCTTCATTCA
Ripk4	AGCAACTTCTGCTATGTTCCAGTTAC	TACATTAATATCATTCTGTGTCACATACCA
SLIT3	TTCCGCTTGCTCATGCAGTA	GAGCGATGTCCGATATCTGATTC
Socs3	ATGCTGGCCAAAGAAATAACCA	TCTAAATGCTACTGCCTCTTCACAAC
Ssbp2	ACAACCAGACCACCTTTTAGTTCCT	TCAATGCACGTATGCGTATATGTG
STK17B	GCAGTGGGACTTTGGAAGCTT	GCAAGGAGTCATCGAATCGAA
Stard8	CTCACTGGCTTCATGGAGAAGTAC	TGGCTTCGTAGGTATCGCATAG
Tek	TTCTTGGACAATAGTGGATGGCTAT	CTGGGTTGCTTGATCCTATGTTG
Tyro3	TGTCGAAGGTGTGCCATTCTT	ACTCTGTGCGCTGGGTCACT
Upk1b	GAAGTGGCATCTTGCATCACA	CCAGTCTGACGGACCGTTTAC
Zdhhc14	CATCAAAGGCTCTTGGTCCAATA	GACTGTGTGGCCCCATACATAGT

## Sheet: Microarray
Gene	B6 Normalized Average	RD7 Normalized Average	T-test	Fold Change (Relative to B6)	Log Transformed Fold Change (Relative to B6)
E18
INADL	4.14	1.27	>.01	0.31	-0.52
LPP	21.16	7.9	0.04	0.37	-0.43
2900056M20	3.35	1.86	0.03	0.55	-0.26
AI662270	3.18	1.94	0.02	0.61	-0.21
ABCA1	0.27	0.19	0.04	0.68	-0.16
EHD4	3.41	2.61	0.03	0.76	-0.12
FZD6	2.51	2.44	0.85	0.97	-0.01
Foxp2	3.69	3.76	0.84	1.02	0.01
Elk3	1.93	2.11	0.69	1.09	0.04
RHOJ	1.05	1.25	0.54	1.19	0.08
TNFSF12	0.13	0.16	0.54	1.21	0.08
ABCA9	0.17	0.21	0.13	1.26	0.1
TWIST1	0.15	0.19	0.26	1.33	0.12
CYBA	0.11	0.14	0.02	1.33	0.12
MAN1A	1.68	2.38	0.04	1.42	0.15
nfkbia	2.25	3.33	0.02	1.48	0.17
Six4	0.21	0.33	0.02	1.56	0.19
Rhod	1.43	2.31	0.04	1.61	0.21
JAG1	0.63	1.02	0.11	1.62	0.21
Ccnd3	9.93	17	0.04	1.71	0.23
TNFAIP2	0.43	0.81	0.03	1.88	0.27
Ghr	3.18	6.13	0.02	1.93	0.29
ZCCHC5	0.1	0.19	>.01	1.98	0.3
bicc1	1.94	3.94	0.03	2.03	0.31
WNT5A	1.31	2.69	0.03	2.05	0.31
ABCC4	0.77	1.66	0.07	2.15	0.33
WIF1	0.65	1.42	0.02	2.19	0.34
PHF15	0.18	0.4	0.03	2.19	0.34
Aqp1	0.17	0.38	0.17	2.26	0.35
GPR116	0.09	0.2	0.06	2.26	0.35
Egfl7	0.94	2.22	>.01	2.36	0.37
Pxx2	0.05	0.13	0.15	2.45	0.39
BMP4	0.47	1.16	>.01	2.47	0.39
NPNT	11.3	28.54	0.03	2.53	0.4
TGFBI	0.29	0.76	0.11	2.66	0.42
MITF	5.83	16.26	0.01	2.79	0.45
ADULT
PAK7	42.78	12.48	0.04	0.29	-0.53
STK17B	29.35	11.77	0.04	0.4	-0.4
5330426p16	8.09	7.39	0.58	0.91	-0.04
Tyro3	6.72	6.48	0.7	0.97	-0.02
Ssbp2	10.58	10.24	0.86	0.97	-0.01
FRY	32.02	32.85	0.84	1.03	0.01
Mef2c	1.24	1.47	0.47	1.18	0.07
Edn2	0.65	0.84	0.19	1.29	0.11
Pttg1	8.02	14.53	0.02	1.81	0.26
NAV3	0	0.01	0.03	1.88	0.27
Dph1	0.7	1.42	0.02	2.03	0.31
ITPR3	0.52	1.18	>.01	2.27	0.36
Olfm1	11.69	29.61	0.05	2.53	0.4
Ipo4	29.87	95.44	>.01	3.19	0.5
CCNE2	6.11	19.89	>.01	3.25	0.51
Pde8a	4	13.81	0.01	3.45	0.54
Nupr1	26.04	92.28	>.01	3.54	0.55
Opsin1sw	3.71	13.95	0.01	3.76	0.58
HRASLS	5	19.84	>.01	3.97	0.6
Mylk	10.63	48.76	0.01	4.59	0.66
A330062j17	18.89	86.93	>.01	4.6	0.66
Socs3	0.51	2.46	>.01	4.86	0.69
Epb4.1l1	21.59	129.65	>.01	6.01	0.78
Pik3ap1	0.4	2.48	>.01	6.14	0.79
Cngb3	16.62	102.85	>.01	6.19	0.79
Ece1	19.58	128.24	>.01	6.55	0.82
SLIT3	1.38	10.38	>.01	7.55	0.88
A230097k15	1.53	12.18	>.01	7.98	0.9
Zdhhc14	0.2	1.8	>.01	8.87	0.95
Otop3	4.51	42.82	>.01	9.49	0.98
A930009a15	3.82	63.33	0.01	16.59	1.22
Cckbr	4.55	79.8	>.01	17.55	1.24
Arhgdib	4.65	100.43	>.01	21.59	1.33
Nat1	1.37	52.06	>.01	38.04	1.58

## Sheet: ChIP Primers
Gene	Full Gene Name	RE sequence	Forward primer	Reverse Primer
E18
Bc7393	BC037393	TGACTTCAATTACAT	GATGGAATGGCCCTGGGTTA	CTGGACAACAGTTGTTAAAG
Calml4	Calmodulin-like 4	AAGTCAGCCCAAGCCA	CTACCTGCTTTGCCTTGTAC	GCTCCTAAGATAGGGACAG
Clic6	Chloride intracellular channel 6	AAGTCAAACTGA	TCCATCAGGGATGAGCAATG	TACATCACCTCGTCACGTCT
Ctsh	Cathepsin H	AAGTCATTTCAAGCTA	CAGCGTGGTCTACAAAGTGAG	TTCTCAGGGTCTGACCCTGA
Egfl7	EGF-like domain 7	AAGTCAATGTAACACA	ACATCCCAGAACCAGCATGG	GTGGAGTATGTCTCTTCCTTGG
Foxc1	Forkhead box C1	AAGTCAGGAAGAAA	GAGTACAGTGAGGTGCACTAT	AGACTTGCGCTGCCAGGAA
Gnb3	guanine nucleotide binding protein (G protein), beta 3	AAGTCAAAATCA	GTGTGTACTGTCCGAACAGAAAC	CTGCCTCTGCCTCCCAAGTGCTG
Gpr116	G protein-coupled receptor 116	AAGTCAAATAAACTCC	GTAGGAAGACCATCCTACAACTG	CTGGATGCTAGGTTCAGACCT
Gpr117	G protein-coupled receptor 117	AAGTCAAAGACA	GTTACAGAGGTGATGAGGATC	CTCCTTTCTTAGTTTCCTTTCTG
Irbp	Retinol binding protein 3, interstitial	TGACTTGTGCCAT	CCTCACATCTAACTCCCACATTG	CCTTGGCTCCTGGATAAGAG
Khdrbs3	KH domain containing, RNA binding, signal transduction associated 3	AAGTCAGTGTCA	GAGAGTAAACCAGGTTGCG	GTCTGATGAGATTGTGCTTCTAG
Ldb3	LIM domain binding 3	AAGTCTTAAGTCA	CATGGACCGCTATCTGGTGAT	GACTGAGTCTCTAGTCCCTG
Mitf	Microphthalmia-associated transcription factor	AACTCAGAAGTCA	CAGAGTCAATGACTATGCAGAC	GCTGCTGAGAAGCCTGC
Mlana	Melan-A	GAGTCTGAAGTCA	GATTGGCATAGTAGTCGCCAC	CTTGGCTAGAGAGCAGTGCA
Mrpl18	Mitochondrial ribosomal protein L18	AAAACGGAAGTCA	CTCCACCAACCGCAAGGTCTG	CAAGCTCCCTGGTGCTGAGTGG
Nfkbia	Nuclear factor of kappa light polypeptide gene enhancer in B-cells inhibitor, alpha	AAGCCCAATGAAGTCA	AAGTTCCAGGCCTGCCAGAA	GAACTCAAGTCTTCGTGTTTGC
Niban	Family with sequence similarity 129, member A	AAGTCAGAAGTCT	GCTCTCCATCACAGCAACAG	AACGCACATGGTAGTGCACG
Nr2c1	Nuclear receptor subfamily 2, group C, member 1	TAGTCAAAAATGC	GGCAGATACATAGTAGGCTG	GAAATTCCAGCATTTTTGACTAC
Rarres2	Retinoic acid receptor responder (tazarotene induced) 2	AAGTGCAAAGTCA	AGACGACACCCCAAATCACT	GAGAATGTGACCTCTGTGAC
Rcvn	Recoverin	TGTTTTGACTT	CAGGCTTACCCACCTCTGTC	CATATATACATTCATTTACAC
Rgr	Retinal G protein coupled receptor	GACCTTTAGACTT	GTTCGAACAGATGAGTCTATG	GAATGATGGTGTATACACTGC
Rho	Rhodopsin	AAGTAGAAAGTCA	TCCTAGCTACCTAAGGGAGA	GGAAGCTCTCCGTAAAGGTT
Rik1n10	Riken 261010N10	TGACTTTGCTGGCTT	GACACACTTAGAAACTTTTAG	ATTGAAGACATGTGATTGAAAC
Rik8e11	Riken 2610008E11	AAGTCACAATGCA	GCTGACACTTCTCAGAATAC	CATGACAGTTTTAAACTGTGT
Ror1	Receptor tyrosine kinase-like orphan receptor 1	AAGTCACAACTGA	GCCTTTTCTTACCAATCTTCTC	CACATACGCACACATACACA
Rorg/c	RAR-related orphan receptor gamma	CCCTCAAAAGTCA	CTCTATCCTCCACAGACATGC	GTAGCACCCAGTGCTCTAGGGAG
Six4	Sine oculis-related homeobox 4 homolog (Drosophila)	AAGTCATAAGACC	GTAGCACCACAGTGCACTGT	CCTCTTGGGTGAGTACTTAGG
Tgfbr3	Transforming growth factor, beta receptor III	AACTCCAGAAAGTCA	GCAGGAAGATCAGTAGTTCT	CACTTCAGAATTCACTAGCTG
Tnfrsf23	Tumor necrosis factor receptor superfamily, member 23	AAGTCAGAAAGTCA	GTGCACCCAACATGCAGAG	GCACTTGATGGAACATGCAATG
Upk3b	Uroplakin 3B	AAAGTCACAGCTCA	AGGGTCATGAACACCGAGTG	CAAGGTGTGGAGGAAGCTGA
Wif1	Wnt inhibitory factor 1	AACTCACTAAGTCA	GCAGTCTTAGACCAGAACTG	TCTGTAGGGAGTCTCTGACT
P30
97K15Rik	A230097k15Rik	AAGTCATCGAAGGAA	TATCAGCCACAGGGACTAC	CTAGGCTCACTTGCTTCCTA
A15Rik	A930009A15Rik	AAGTCAAGCTAAGCCT	GAATCAACAGACCCAAGTGCTG	ACGTCCCATTGCAGTACCGTT
Abca4	ATP-binding cassette, sub-family A (ABC1), member 4	AAGTCAAAAGAA	GACTGAAGAATTTGCCCCTTG	GCTCTGCAGCCCTTGCCTTC
Abcc6	ATP-binding cassette, sub-family C, member 6	AGTCTTTTTGACTC	GGCGTCCTGGAGGACTCTGC	CTAAAACAAAATTTTAATATAC
Ankmy	Ankyrin repeat and MYND domain containing 2	AAGTCATCCTCAAATAAACAAGTCA	GACTTGGAAGTAAGTGACCTAT	CTTTTTGTACTGGGTTAGT
Cckbr	Cholecystokinin B receptor	AAGTCAAAATCCA	CCATGTTTCATCCTCTCAGACC	TGCCTTCCAAGTGCTAGGGTA
Ccne2	Cyclin E2	AAGTTGTAAGTCA	TGGACAGGGTGTCGGCATCAT	ACCGGCCGACTCCACTGTA
Cngb3	Cyclic nucleotide gated channel beta 3	AATCCAGAAGTCA	GCAATTGCCAACAGTATGCCTC	ATGCTGCTCCTTGGTCGTGGA
Col14a1	Collagen, type XIV, alpha 1	AAGTCAGAAGAGA	AAATCCCAGCAACCACATGG	TAGCTCCTACTTCTGTGTCAC
Crb1	Crumbs homolog 1	AAGTCAAAGAGC	GAAGGAGTTAGCTTTATGTTC	CACAAACAATATTTTAAGGAG
Dph1	DPH1 homolog (S. cerevisiae)	AAGTCAAGCAAGACC	TGGTCAAAGCCAGCCTTGGCT	TGGTACCTGAGGGCTAGCCT
Gnat2	guanine nucleotide binding protein, alpha transducing 2	AAGTCACTAAGCAC	CTTCAGCACAGCTCTGGTCTTG	GTCCTCCTTCCTGTGAGTATC
Gnb1	Guanine nucleotide binding protein (G protein), beta 1	GAGTGAAAAAGTCA	GTCTCAGAGTCAGCGTGGTG	CAGGAAAGATGTCAAGATTAAC
Gnb3	guanine nucleotide binding protein (G protein), beta 3	AAGTCAAAATCA	GTGTGTACTGTCCGAACAGAAAC	CTGCCTCTGCCTCCCAAGTGCTG
Gsn	Gelsolin	AAGTCAAAGTGA	AGAGCAAACCCGGTGATGT	CTGCATATGTTCCCAGATGCT
Guca1a	Guanylate cyclase activator 1a	AAATCAAAAGTC	CATCTATTTAGGCTGAAGTAAG	GTGGGGAGGCAGAGGCAGAAG
Ipo4	Importin 4	AAGTCACACAAGGCT	AGTGGGGAGCTTTGATACTTA	ATGGAACTTGGGACCTTGG
Mef2c	Myocyte enhancer factor 2C	AAGTCAAATACA	CAGGTTCAACTTCTCCAGAA	GAGCTTCGGGCCTCATAA
Nat1	N-acetyltransferase 1	AAGTCACCAAGCAA	GCCACTTACAGCTGAGGAC	AGTCCATTGCTGATGAGTCC
Nr2c1	Nuclear receptor subfamily 2, group C, member 1	TAGTCAAAAATGC	GGCAGATACATAGTAGGCTG	GAAATTCCAGCATTTTTGACTAC
Nrl	Neural retina leucine zipper gene	TTACTTTTGAATC	CCTCAAACTCAGAAATCCGC	CAAGAGGTGTGGTGACACATAC
Nupr1	nuclear protein 1	AATGCAGGAGATAAAGTCA	CTCGTGTGCTACTTTGAGCAT	GCTGGGGAGGTCTGACTC
Olfm1	Olfactomedin 1	AAGTCAGAAGTCA	CCCTCTAGCCCTAAACTTAACC	TTACAGGTCCTGATGGAGGTC
Opn1sw	S-opsin ('blue' opsin)	TGACTTTTCCATT	CTATAAGGCTCATGTATGTG	GTCTAGACCATCAAGACCATG
Otop3	Otopetrin 3	AAGTCAGAGTCA	TCTAGGACAGCCAGGGCTA	TGAACTCAGCGCATAAAGATCC
Pde8a	Phosphodiesterase 8A	AGGTCAGAAGTCA	GAGTTACCTGAGACTCTTGGTG	TGAATGATGGCCAGGCAGTC
Pttg1	Pituitary tumor-transforming gene 1	AAGTCATAATTAA	CAGATACCATGAACCAGATCCC	CATGGTTTGGGGCAGCTCTT
Reep1	Receptor accessory protein 1	AAGTCCAAAGTCA	GGAGTCATAGGCACATGTC	CCAGTAGTTTAGGTTCCAGTG
Rgr	Retinal G protein coupled receptor	GACCTTTAGACTT	GTTCGAACAGATGAGTCTATG	GAATGATGGTGTATACACTGC
Rora	RAR-related orphan receptor alpha	AAGTCAAATGTG	CAATATTCTAAGACAACCAGC	CTGGTGCCTGTACACAGTGC
S100a6	S100 calcium binding protein A6	AAGTCATGAGGTCA	ATTCCAGTAACCACATGGTGG	TAGCCTTGGGCATGGCTC
Socs3	Suppressor of cytokine signaling 3	AACTAAAAGTCA	GATATGGAAGGAACTGAGTGG	CACTTGCCTTCAAGTGCTTC
Ssbp2	Single-stranded DNA binding protein 2	AAGTCAGAAGACA	ACCAGGCTCCTGGAAGTA	CATGTGTATCCTCAAATATTCATC
Stat1	Signal transducer and activator of transcription 1	AAGCCAAAGTCA	CTGCCATCAGCACCCAATTGA	GTCCCGGACACTTGGTCCT
Tsc1	Tuberous sclerosis 1	CTGTCAAAAGCA	CTGAGAAGCCCAGCACTTGA	CTTCCTTCCTTCTCTCTCTC
Wisp1	WNT1 inducible signaling pathway protein 1	AAGACTTGAAAGTCA	TCACGTGGGAATGATGTCAGG	CAGGCACATGTCTCTGGCAA

## Sheet: Luciferase Primers
Primers for full-length Nr1d1 and Nr2e3 genes
Nr2e3EcoR1pcDNAF	CCAGAATTCCCATATCCGATGAGCTCTACAGTG
Nr2e3XholpcDNAR	GGTCTCGAGCTAGTTTTTGAACATGTCACACAGG
Nr1d1BamHIF	CCAGGATCCAGAATGACGACCCTGGACTCC
Nr1d1SalIR	GGTGTCGACTCACTGGGCGTCCACCC
Cloned Promoter and Response Element (RE) Regions for Luciferase Assay
Irbp F	GGGGTACCAGAGAGCCACTCACTTCTCA
Irbp R	CGGGATCCAAGAGCTCCGTGTGTACAAG
IrbpRE F	GGGGTACCTGCATGTGCTTGCACTTCAG
IrbpRE R	CGGGATCCGTGCCATGGAAGTCAGAGAC
Rgr F	GGGGTACCGGCATTGTTACAATTCCACC
Rgr R	CGGGATCCAGCTCTTTTCTGGCTCTCTG
Nupr1 F	CCAGAGCTCCTTGGGTGAGTCCTGTGAGGG
Nupr1 R	GGTCTCGAGCAAAGTCTTGCCTGTGTCTCCTTG
Nupr1-RE F	CCAGAGCTCGAGGTTTCTAGGCAACAGTC
Nupr1-RE R	GGTCTCGAGGAACTCACTTCTTAGACCAGGC
Rarres2 F	CCAGAGCTCGAAGCAACAGACCTGCTGC
Rarres2 R	GGTCTCGAGCTATGGTTCTGCAAAGATGGTG
Rarres2 RE F	CCAGAGCTCCACAGTTTGAGGAGACGGTCT
Rarres2 RE R	GGTCTCGAGATTCCTCCACCCACCTGCT
Arrestin4 F	GGGGTACCCCTTGATCCCAACCCTCATGTG
Arrestin4 R	CGGGATCCCGAGAGATGAAGCTCGCATCAG

## Sheet: shRNA primers
shRNA Primers
LVmNr1d1 F	CGCGTCCCCGGTGGTGTTATCACCTACATTCAAGAGATGTAGGTGATAACACCACCTTTTTGGAAAT
LVmNr1d1 R	CGATTTCCAAAAAGGTGGTGTTATCACCTACATCTCTTGAATGTAGGTGATAACACCACCGGGGA
LVscreen F	GCATGTCGCTATGTGTTCTG
LVscreen R	TTGAAGCACTCAAGGCAAGC
quantitative PCR Primers for shRNA testing
mNr1d1for	GCATGGTGCTACTGTGTAAG
mNr1d1rev	GCACAGCATCTCTAGACATG
hGapdhfor	ATGCCTCCTGCACCACCAAC
hGapdhrev	CGCCTGCTTCACCACCTTCT
